# Supplementary material for: Discovery of crucial cytokines associated with deep vein thrombus formation by protein array analysis
Source: BMC Cardiovasc Disord. 2024 Jul 18;24:374. doi: 10.1186/s12872-024-04030-7 (PMC11256513; doi:10.1186/s12872-024-04030-7)
Supplement: Supplementary file 1 — Supplementary Material 1 [file 12872_2024_4030_MOESM1_ESM.xlsx]

## Sheet: Sheet1
proteinID	AveExp.的DVT	AveExp.NDVDVT	logFC	P.Value	adj.P.Val	foldchange	Regulation
LAP(TGFb1)	12.64	14.41	-1.78	0	0	0.29	down
Galectin-3	14.98	14.26	0.72	0	0	1.65	up
Gas 1	10.71	9.43	1.28	0	0	2.43	up
S100A8	13.24	11.76	1.47	0	0	2.78	up
CHI3L1	16.4	15.7	0.7	0	0	1.62	up
FGF-6	10.28	8.75	1.53	0	0	2.89	up
FGF-9	10.09	9.06	1.03	0	0	2.04	up
IGFBP-5	12.2	11.66	0.53	0	0	1.45	up
Layilin	10.01	9.14	0.87	0	0	1.83	up
EDA-A2	9	7.85	1.15	0	0	2.21	up
Epo R	8.89	8.09	0.8	0	0	1.74	up
Cathepsin S	14.44	15.05	-0.61	0	0	0.65	down
IL-17C	7.89	7.01	0.88	0	0	1.84	up
IL-1 F9	10.14	8.73	1.41	0	0	2.65	up
Dkk-4	9.73	9.14	0.59	0	0	1.5	up
IL-5 Ra	10.36	9.53	0.83	0	0	1.78	up
TWEAK	9.71	8.67	1.04	0	0	2.06	up
ULBP-2	12.11	10.88	1.23	0	0	2.35	up
IL-34	10.01	8.36	1.65	0	0	3.13	up
CA9	11.39	10.56	0.82	0	0	1.77	up
PDGF Rb	11.2	11.89	-0.7	0	0	0.62	down
IL-10 Ra	10	8.58	1.42	0	0	2.68	up
Tie-1	11.74	9.49	2.25	0	0	4.77	up
PSMA	9.71	9.01	0.71	0	0	1.63	up
CTLA4	11.99	11.05	0.94	0	0	1.92	up
Angiostatin	12.02	12.72	-0.7	0	0	0.62	down
IL-1 RII	13.82	12.41	1.41	0	0	2.66	up
bIG-H3	15.53	14.72	0.81	0	0	1.76	up
Follistatin-like 1	13.81	12.4	1.41	0	0	2.66	up
IL-1 F7	11.51	10.68	0.83	0	0.01	1.78	up
DNAM-1	13.74	13.07	0.67	0	0.01	1.59	up
CD6	14.03	13.19	0.84	0	0.01	1.79	up
CD27	13.57	12.76	0.81	0	0.01	1.75	up
EMMPRIN	14.55	14.17	0.38	0	0.01	1.3	up
IL-12p70	10.17	11.16	-1	0	0.01	0.5	down
CD23	13.4	12.41	0.99	0	0.01	1.99	up
SIGIRR	10.77	10.12	0.65	0	0.01	1.57	up
GASP-1	10.47	11.86	-1.39	0	0.01	0.38	down
IL-4	9.73	10.43	-0.7	0	0.01	0.62	down
PAI-1	14.13	14.61	-0.48	0	0.01	0.72	down
Eotaxin	13.02	12.26	0.76	0	0.01	1.69	up
IL-20	10.05	9.23	0.82	0	0.02	1.77	up
IL-29	10.24	10.78	-0.54	0	0.02	0.69	down
PDGF-BB	17.47	17.05	0.42	0. 00	0.02	1.34	up
TNF RI	15.83	15.37	0.46	0	0.02	1.38	up
TIMP-2	17.56	17.24	0.32	0	0.02	1.25	up
IL-9	10.31	11.23	-0.92	0	0.02	0.53	down
ANGPTL3	13.3	12.62	0.69	0	0.02	1.61	up
B7-H1	13.87	13.24	0.63	0	0.02	1.55	up
IL-17E	13.1	12.32	0.78	0	0.02	1.72	up
ADAMTS13	13.32	12.49	0.83	0	0.02	1.78	up
TNF RII	16.37	16.02	0.36	0	0.03	1.28	up
IL-1 F10	12.59	11.88	0.71	0	0.03	1.64	up
Prostasin	11.82	11.14	0.68	0	0.03	1.6	up
PECAM-1	11.51	12.38	-0.86	0	0.03	0.55	down
GRO	12.1	12.72	-0.62	0	0.03	0.65	down
ANGPTL4	16.04	15.47	0.57	0	0.04	1.48	up
BMPR-II	13.77	13.16	0.61	0	0.04	1.53	up
IL-1 F6	10.92	10.05	0.86	0	0.04	1.82	up
Syndecan-1	12.17	13.11	-0.94	0.01	0.04	0.52	down
BTC	10.34	10.93	-0.59	0.01	0.04	0.67	down
CD84	11.25	10.08	1.17	0.01	0.05	2.26	up
