# Supplementary material for: Discovery of crucial cytokines associated with deep vein thrombus formation by protein array analysis
Source: BMC Cardiovasc Disord. 2024 Jul 18;24:374. doi: 10.1186/s12872-024-04030-7 (PMC11256513; doi:10.1186/s12872-024-04030-7)
Supplement: Supplementary file 2 — Supplementary Material 2 [file 12872_2024_4030_MOESM2_ESM.xlsx]

## Sheet: Sheet1
proteinID	AveExp.DVDVT	AveExp. EALHEAL	logFC	P.Value	adj.P.Val	foldchange	Regulation
CHI3L1	16.4	15.11	1.28	0	0	2.43	up
PDGF Rb	11.2	12.42	-1.22	0	0	0.43	down
LAP(TGFb1)	12.64	14.98	-2.34	0	0	0.2	down
Dkk-4	9.73	8.83	0.9	0	0	1.87	up
Epo R	8.89	7.78	1.11	0	0	2.16	up
Gas 1	10.71	9.17	1.55	0	0	2.92	up
IGFBP-5	12.2	11.51	0.69	0	0	1.61	up
IL-5 Ra	10.36	9.12	1.25	0	0	2.37	up
Layilin	10.01	8.89	1.13	0	0	2.18	up
Notch-1	11.85	13.3	-1.44	0	0	0.37	down
FGF-6	10.28	8.37	1.9	0	0	3.74	up
PSMA	9.71	8.63	1.08	0	0	2.12	up
EDA-A2	9	7.63	1.36	0	0	2.57	up
IL-17C	7.89	6.86	1.03	0	0	2.05	up
FGF-9	10.09	9.04	1.05	0	0	2.07	up
Galectin-3	14.98	14.35	0.63	0	0	1.55	up
TWEAK	9.71	8.53	1.18	0	0	2.27	up
BMPR-II	13.77	12.67	1.1	0	0	2.15	up
ULBP-2	12.11	10.7	1.41	0	0	2.67	up
IL-1 F9	10.14	8.62	1.52	0	0	2.87	up
Tie-1	11.74	8.98	2.76	0	0	6.76	up
IL-10 Ra	10	8.34	1.66	0	0	3.16	up
uPAR	13.48	12.35	1.13	0	0	2.19	up
Cathepsin S	14.44	15.03	-0.59	0	0	0.66	down
IL-2 Ra	10.04	11.06	-1.02	0	0	0.49	down
SIGIRR	10.77	9.9	0.87	0	0	1.83	up
RGM-B	13.21	12.22	0.99	0	0	1.99	up
CTLA4	11.99	10.88	1.11	0	0	2.16	up
IL-1 F7	11.51	10.54	0.97	0	0.01	1.96	up
ANGPTL3	13.3	12.33	0.98	0	0.01	1.97	up
MMP-2	9.49	8.67	0.82	0	0.01	1.76	up
IL-1 F6	10.92	9.62	1.29	0	0.01	2.45	up
Leptin R	9.39	8.52	0.87	0	0.01	1.83	up
PAI-1	14.13	14.72	-0.59	0	0.01	0.66	down
IL-34	10.01	8.45	1.56	0	0.01	2.94	up
ANGPTL4	16.04	15.22	0.82	0	0.01	1.76	up
Prostasin	11.82	10.87	0.94	0	0.01	1.92	up
B7-H1	13.87	13.02	0.85	0	0.01	1.8	up
CD27	13.57	12.65	0.92	0	0.01	1.9	up
GASP-1	10.47	12.07	-1.6	0	0.02	0.33	down
IL-1 RI	10.41	9.65	0.76	0	0.02	1.69	up
TNF RI	15.83	15.24	0.59	0	0.02	1.5	up
DNAM-1	13.74	13.02	0.71	0	0.02	1.64	up
IL-17E	13.1	12.08	1.02	0	0.02	2.03	up
IL-1 F10	12.59	11.63	0.96	0	0.02	1.95	up
PECAM-1	11.51	12.65	-1.14	0	0.02	0.45	down
CA9	11.39	10.66	0.73	0	0.02	1.66	up
bIG-H3	15.53	14.74	0.79	0	0.02	1.73	up
CXCL14	15.65	16.02	-0.37	0	0.02	0.77	down
CD6	14.03	13.19	0.85	0	0.02	1.8	up
TIMP-1	16.23	15.86	0.38	0	0.03	1.3	up
MMP-7	13.61	12.65	0.96	0	0.03	1.94	up
TNF RII	16.37	15.94	0.44	0	0.03	1.35	up
IFNab R2	10.22	9.12	1.1	0	0.03	2.14	up
IL-1 RII	13.82	12.6	1.22	0.01	0.04	2.33	up
S100A8	13.24	12.35	0.89	0.01	0.05	1.85	up
Thrombospondin-2	12.29	8.77	3.52	0.01	0.05	11.43	up
Follistatin-like 1	13.81	12.6	1.21	0.01	0.05	2.31	up
IGF-2R	10.55	9.86	0.69	0.01	0.05	1.62	up
