# Supplementary material for: Discovery of crucial cytokines associated with deep vein thrombus formation by protein array analysis
Source: BMC Cardiovasc Disord. 2024 Jul 18;24:374. doi: 10.1186/s12872-024-04030-7 (PMC11256513; doi:10.1186/s12872-024-04030-7)
Supplement: Supplementary file 3 — Supplementary Material 3 [file 12872_2024_4030_MOESM3_ESM.xlsx]

## Sheet: Sheet1
proteinID	AveExp.DVHEAL	AveExp. EALNDVT	logFC	P.Value	adj.P.Val	foldchange	Regulation
uPAR	12.35	13.55	-1.2	0	0.02	0.43	down
Cadherin-13	13.85	11.32	2.53	0	0.02	5.79	up
