# Supplementary material for: Discovery of crucial cytokines associated with deep vein thrombus formation by protein array analysis
Source: BMC Cardiovasc Disord. 2024 Jul 18;24:374. doi: 10.1186/s12872-024-04030-7 (PMC11256513; doi:10.1186/s12872-024-04030-7)
Supplement: Supplementary file 4 — Supplementary Material 4 [file 12872_2024_4030_MOESM4_ESM.xls]

proteinID	AveExp.DVT	AveExp.NDVT	AveExp.HEAL	P.Value	adj.P.Val	entrezID	uniprotID	DVT1	DVT2	DVT3	DVT4	DVT5	DVT6	DVT7	DVT8	DVT9	DVT10	NDVT2	NDVT3	NDVT4	NDVT5	NDVT6	NDVT7	NDVT8	NDVT9	NDVT10	HEAL1	HEAL2	HEAL3	HEAL4	HEAL5	Threshold
CHI3L1	16.3958115948452	15.6016776757925	15.112165453092	1.68181782029723e-13	7.39999840930781e-11	1116	P36222	88042.05726	87727.37181	82009.39766	80264.83827	78652.1819	80477.94473	94472.02864	92594.9017	81625.11811	98842.64883	51760.30783	48219.15384	51466.86717	47511.44921	54058.30496	51205.14258	52188.68916	49300.38172	42749.67	37010.6238	27060.63708	40423.08094	35848.25783	38392.96596	TRUE
Layilin	10.0132439701535	9.01997913144696	8.88789130642235	2.18027260344383e-10	4.79659972757643e-08	143903	Q6UX15	1190.044019	952.4867789	932.7296248	789.2003138	959.7510358	1215.432261	1028.928931	1224.58531	939.4093375	1194.365004	386.914713	481.4825847	555.734127	554.3587017	511.7517538	466.0624173	644.6021265	633.1910603	481.6719327	518.9474975	468.3543255	443.5089893	456.7876257	479.4016528	TRUE
Dkk-4	9.72848351876324	9.04927816510519	8.82743561193713	4.12461306594815e-10	6.04943249672395e-08	27121	Q9UBT3	890.0011494	779.128783	857.7151567	750.4870812	846.0608114	900.6536785	698.3656107	1094.374408	823.9081894	890.6850271	454.7924585	529.5944866	637.4458821	558.8524898	493.0713157	539.65122	543.3880935	566.1956731	460.1705585	479.5079411	460.825877	460.9503541	472.9927105	397.1701693	TRUE
IGFBP-5	12.1987467113955	11.6100846354391	11.5082314852445	2.67246674746363e-09	2.93971342221e-07	3488	P24593	4869.55264	4090.610273	6509.166818	4152.591628	4483.891066	4486.476957	4710.190006	4581.012449	5102.018509	4410.945339	3355.958996	3135.029696	2977.180749	3064.264222	2959.465696	3080.917874	3080.139377	3477.108968	3032.002392	3055.092311	2585.226808	3042.612104	2975.427587	2927.846894	TRUE
Gas 1	10.7129493296941	9.2761850695802	9.16680047063205	4.41291799172976e-09	3.88336783272218e-07	2619	P54826	1911.929339	1536.894754	2617.774331	1055.771987	1666.17199	1660.77034	2252.957683	1706.847911	1825.048649	1118.508224	727.2285206	592.7337835	647.2183255	829.1039173	470.0090465	701.8888595	635.7065738	582.1584729	472.5158452	682.1456623	487.7586365	658.3548914	424.703733	668.2295038	TRUE
IL-5 Ra	10.3637144115573	9.40673908686057	9.1178151495566	1.22284470239623e-08	8.96752781757236e-07	3568	Q01344	1127.388802	1231.922189	1718.550264	1534.549528	954.9978852	1437.736269	1356.658852	1392.050999	1332.243751	1236.971229	879.0572768	558.4373899	641.9200128	874.4162813	651.5091052	638.682353	641.9985501	798.9865041	512.9466588	495.8277575	460.2957046	503.5344654	584.470643	780.8042919	TRUE
Epo R	8.88820342721437	8.00690156691711	7.77905432980396	6.3469614734543e-08	3.81223631835658e-06	2057	P19235	522.3068496	547.6983141	485.7627671	394.5404143	379.995123	554.3607349	433.3752592	482.8654295	538.8748478	428.7172359	264.341612	285.6416945	192.8585805	399.4478373	266.8304548	225.444146	259.706747	233.6373431	224.066952	304.8632383	221.2939727	184.9464197	174.2318515	229.7743922	TRUE
S100A8	13.2384443218892	11.5759999568748	12.3506620999754	6.93133876064832e-08	3.81223631835658e-06	6279	P05109	8464.94724	6257.032283	9116.475588	10901.24756	10800.93428	10024.8413	9068.247738	12320.67226	8941.726533	12468.56024	2684.365458	4308.994246	2351.938281	4330.605092	1511.191634	3151.600009	2370.255369	4147.968822	4163.618938	6573.223248	6705.24926	4264.423893	4158.004943	4968.618136	TRUE
FGF-6	10.2791564152645	8.61315417289028	8.37467236581583	7.29591966888184e-07	3.4571352899604e-05	2251	P10767	1092.685374	1014.488045	4864.545822	700.5422316	803.1539922	1453.310934	1242.513313	1189.862403	1417.205612	941.6354978	429.0058533	349.0233687	457.5387325	548.2421567	254.6074521	416.4327596	362.4395329	411.0420959	356.3672736	351.3293825	283.7482851	405.5683582	262.6528848	373.594888	TRUE
FGF-9	10.087577734055	8.95469383607721	9.04063248969812	7.85712565900091e-07	3.4571352899604e-05	2254	P31371	1203.547299	1026.765524	1209.862642	847.0311922	939.196871	1196.572315	1573.616329	1101.608347	1056.085073	884.4900567	453.1735685	399.92261	471.3143454	529.1435569	440.7199646	525.7320976	453.3477426	805.6376707	467.7834853	1012.508614	382.2543227	433.2027283	448.8482217	532.8690371	TRUE
Galectin-3	14.9813819052599	14.2356296635698	14.3503362440562	8.83171347039356e-07	3.53268538815742e-05	3958	P17931	27404.09017	31257.46136	29047.78128	29445.25286	36500.39272	39445.51223	35606.00008	30390.67935	36769.0588	29879.92656	14737.7806	16923.43268	15912.42416	22015.33642	21676.17055	20432.28551	23052.73117	18176.44888	22805.80784	25299.5762	22806.63636	22633.47252	15413.65087	19745.65433	TRUE
PSMA	9.71155896747791	8.91032903282232	8.62934242457584	1.07746923544889e-06	3.95072052997925e-05	2346	Q04609	894.0521333	839.9023014	845.7779538	888.4925864	750.6124083	686.0153255	1512.630769	742.2021433	567.4564878	916.0970484	725.2627256	413.0109863	524.0619914	482.5829184	436.9146902	456.5928504	539.3742465	419.8700079	396.1808229	448.1149608	371.3327707	383.4835132	410.1300325	367.3908666	TRUE
Cathepsin S	14.4410613301411	15.1026770241596	15.0316156070429	1.4998769942722e-06	4.71389912485549e-05	1520	P25774	27346.19257	22047.96581	19415.13973	21245.62411	22929.87294	30774.67839	21010.31323	21546.48944	18087.96747	20618.61849	47267.91584	30851.76774	38103.43571	40452.19162	28808.9928	34632.60522	30224.47298	32117.88744	37952.92049	36347.50292	32940.21666	33443.48295	31284.5809	33645.58812	TRUE
LAP(TGFb1)	12.6392692681678	14.4450449613982	14.977547691089	1.49329389899277e-06	4.71389912485549e-05	7040	P01137	13631.15368	9771.421436	10929.40386	4293.016892	3557.520456	4775.539214	3500.963473	4305.375465	9139.051408	7622.776476	35505.26128	45717.1791	28431.26891	29833.90065	12753.12616	22613.28902	13162.60676	11950.78228	21864.28767	46826.33535	21378.52514	36109.64941	31302.41944	30882.81931	TRUE
bIG-H3	15.531237072805	14.5661835636727	14.7444775395997	2.09100670793398e-06	5.75026844681845e-05	7045	Q15582	49540.0215	35046.79891	53919.66714	48624.77609	48079.78861	32959.88496	64316.82824	38130.57483	43853.50199	73084.97342	21193.46733	17100.20605	22525.36415	21160.3747	26724.55756	31389.6746	23855.0519	30040.17534	28001.47622	22376.73503	28936.38714	30191.79517	28933.68953	27544.61416	TRUE
IL-17C	7.89385053088606	6.93145559121965	6.85959492464712	2.08756226582513e-06	5.75026844681845e-05	27189	Q9P0M4	233.3366691	194.4752588	211.0714509	256.7738795	212.3502158	334.2469137	210.885906	275.9747736	279.682441	195.3312089	109.2750758	105.0705766	108.3210587	131.3184765	92.1337655	99.25931531	116.7270091	156.9675318	203.6972291	181.7846224	97.76379627	128.2053565	96.79547307	91.59391578	TRUE
ULBP-2	12.1094802859545	10.7133648146259	10.6950123269658	2.55909140340985e-06	6.62353069117845e-05	80328	Q9BZM5	5542.441798	3137.832261	2483.962629	3750.905219	4938.903107	4161.469053	6388.961168	4770.907527	4263.352675	6544.394968	1604.964991	2298.623399	1525.774465	2321.650413	1018.142784	1770.136207	1229.904253	2239.708845	1625.107484	2908.758766	860.9535244	1693.223755	1454.545904	2023.230964	TRUE
PDGF Rb	11.198174793652	11.9156966252048	12.4154009901666	2.76952544167924e-06	6.76995107966035e-05	5159	P09619	1799.603339	2848.368738	1909.58295	2474.997046	1781.261908	2015.144926	1994.07323	2324.806282	3447.543231	3672.846799	3760.449083	3843.289661	4490.983272	3275.225302	3336.238108	3178.968939	4378.733055	5147.573044	3765.267458	5973.767915	3486.681142	5950.637667	6845.299689	5728.151784	TRUE
EDA-A2	8.99662347794435	7.77797063545823	7.63446244777961	3.55367481909758e-06	8.22956273896282e-05	1896	Q92838	583.0716072	366.482732	422.5498518	360.7260783	475.7004532	1443.09006	421.097193	438.7384015	648.5030561	442.1186004	188.4850515	186.8729287	316.3681354	209.7101146	178.617275	197.3777189	211.3236187	314.539715	206.9893056	252.0504989	176.865523	172.3750464	216.1040505	181.8342269	TRUE
TNF RI	15.8316318572951	15.2675604964846	15.2430580089685	3.93035569114872e-06	8.64678252052718e-05	7132	P19438	54169.95146	56473.93639	58918.34524	60857.74423	67899.91006	54595.09019	66547.42996	60124.31038	48563.72375	57570.07982	33428.29516	47636.89999	38945.4643	40315.5083	47078.70149	26409.46908	47648.33394	40171.79251	38842.07309	40130.80314	36461.84082	43841.2596	36364.1287	37597.55885	TRUE
TWEAK	9.71286717390447	8.5672808452738	8.53290465925998	6.57892343274578e-06	0.000137844110019435	8742	O43508	750.6473054	620.2582118	675.6728128	639.6047358	562.4133362	1421.431542	1983.64977	892.4269436	853.7949272	703.571636	393.505908	386.5918563	372.8834704	396.576806	280.5525049	346.0385096	427.9086314	475.3770164	357.2931701	429.5285031	298.8051821	438.7522535	290.4407987	420.4070494	TRUE
IL-1 F7	11.5124672117792	10.5426934158783	10.5433833165893	9.65328556804147e-06	0.000193065711360829	27178	Q9NZH6	2553.740212	2162.800605	2215.165034	2083.464931	2971.875313	4893.973467	3109.453992	3166.777371	2495.868876	4952.562749	1570.323312	1189.103227	1109.70215	1564.337593	1215.150965	1520.835256	2044.458377	1779.731252	1667.025202	1243.47935	1492.541428	1374.809913	1934.060559	1494.943554	TRUE
IL-1 F9	10.1397358084268	8.61116266566273	8.61789666118708	1.33878028840121e-05	0.000256114489955015	56300	Q9NZH8	1117.936507	1085.451871	1715.159013	819.1911206	4836.523457	1396.122711	604.3237192	771.9818589	856.6661421	718.4901361	407.2664731	444.1564744	305.1828087	477.7146479	341.3215843	390.0777	425.5762609	385.7676628	362.3341621	378.0757484	370.2724258	428.4459925	395.9913679	389.0485413	TRUE
MMP-7	13.6120279891421	12.8523219027907	12.6546379247125	2.11750400660948e-05	0.000388209067878405	4316	P09237	8443.060517	13434.6308	20635.89687	11293.51026	10035.44253	8482.230287	12922.5972	13969.82134	16236.19867	14344.26427	6956.370384	8970.142953	8700.418075	7032.279175	8817.858633	5626.177719	8559.582899	7211.315758	5649.511787	5798.634792	8529.520104	6506.535096	6475.073353	5344.933627	TRUE
CA9	11.3853823616837	10.471042276506	10.655297955307	3.07074133821353e-05	0.000540450475525581	768	Q16790	2742.651092	2230.940611	2965.038414	2061.360153	2670.371407	1771.618152	2916.917724	3670.380092	3112.397038	3171.319123	1222.608864	1460.687036	1182.701124	1151.658046	1457.535414	1725.857083	1445.52732	2383.052528	1102.125462	2564.931156	1494.237979	1660.780342	1356.985525	1259.077941	TRUE
IL-2 Ra	10.0429291510872	10.7122619303037	11.0596291116014	3.66469004108478e-05	0.000620178314645116	3559	P01589	1081.38696	1042.555872	1038.055305	1338.818398	1352.541332	857.9662137	973.1159493	1127.954696	904.9235094	936.1735585	1382.031969	1863.547217	1884.09486	1605.543534	1761.004518	1193.893525	1326.144079	1777.789624	2711.684355	2267.803218	2156.350216	3648.783083	1399.481689	1769.673741	TRUE
TIMP-2	17.5607330941626	17.1924991449909	17.2425353263718	4.01000614821395e-05	0.000653482483412644	7077	P16035	200086.0211	180802.5	220881.921	205769.5974	198883.344	164525.2982	196498.4505	193575.7299	213630.1744	166872.6726	150710.4164	151983.0906	121113.0849	144008.5129	132418.0091	166206.8483	156223.7598	168532.1107	163889.7377	179242.062	140990.1097	149282.4931	155137.3309	153191.2117	TRUE
Angiostatin	12.0218310432186	12.8176492659526	12.4518710540946	4.3870946686095e-05	0.000689400590781492	5340	P00747	4686.524003	4285.975635	4785.963401	5722.878862	3255.196557	3485.65584	3364.011858	5590.098058	4253.237071	3089.632147	8375.888932	6779.974816	7080.012635	9119.114392	5546.846819	5824.072671	8905.48634	6725.48417	7499.345047	7232.164411	5750.978371	3970.149112	6411.508826	5209.071646	TRUE
IL-20	10.0542295286936	9.04760527716129	9.41698339780006	5.53565973664858e-05	0.000811896761375125	50604	Q9NYY1	1052.040503	1314.058519	1388.242435	680.3492183	706.8063444	924.2590303	1181.39283	1102.934569	1180.330376	1393.61548	906.694042	394.8326859	481.7932304	652.3482493	433.1094158	699.6070362	399.9744262	446.5956046	524.9833133	938.3894474	642.0388139	746.1279932	456.2982104	722.26089	TRUE
Notch-1	11.854854782339	12.3430782719905	13.2994914710017	5.46492951836936e-05	0.000811896761375125	4851	P46531	3818.340568	3953.714967	5494.445276	3695.07326	5650.589853	1953.041893	3749.828496	3531.320056	2855.09581	3790.030447	5853.219929	7352.13942	2861.555957	5214.867572	3619.609904	4289.678375	5041.684632	7711.983621	7103.228123	10866.92408	5775.505716	12682.18749	12923.40073	10121.2875	TRUE
IL-34	10.0052205548023	8.20340466607764	8.44974664982703	5.92375939552565e-05	0.000840791656139125	146433	Q6ZMJ4	829.9115558	582.9346772	5727.00873	629.687457	557.0178679	2300.426702	1058.477244	962.7167177	943.3246306	604.5785379	284.3464672	250.6181689	279.9863886	435.6477975	251.0328004	222.4777757	300.9300402	397.9816233	280.0322514	516.000864	299.22932	332.9715088	336.1195613	298.0186274	TRUE
RANTES	17.3984057378076	17.1826666776162	17.1374842217144	6.57016904560683e-05	0.000903398243770939	6352	P13501	162907.6309	167450.2381	197577.8213	179305.702	177903.7717	154456.9166	179833.262	178589.2475	155442.1976	178627.6029	150590.5995	164474.2773	131849.9937	142826.0279	140851.5264	151754.2164	151460.5543	157582.061	149956.1882	133904.3479	139785.3065	139875.1929	152743.2808	155779.3558	TRUE
EMMPRIN	14.5518376895819	14.1218770785338	14.2819345294888	7.42132362944156e-05	0.00098853932614639	682	P35613	25198.45255	26352.92213	20472.39952	21618.28352	27157.93235	26729.30035	19720.63975	21968.71051	29352.84889	23537.55515	14973.79816	19625.44501	20920.99889	18426.33106	17587.42987	15805.64921	17937.43154	19377.27565	16615.61837	23217.01417	18957.79773	17983.00593	19625.33224	20186.9397	TRUE
Tie-1	11.738454058982	9.29442572892868	8.98183665537831	7.63871297476756e-05	0.00098853932614639	7075	P35590	2946.087115	1143.502672	6370.101239	3203.242206	3480.363258	4388.624332	4326.79662	5490.472209	2811.549949	3082.795312	59.26352156	446.1326589	993.3353169	1665.523895	1173.542873	751.5298192	410.1533666	635.9636724	1467.121574	899.3419883	285.9432582	974.5974429	167.2415861	778.1188469	TRUE
SIGIRR	10.7699161812658	10.0472879331099	9.89562018467608	8.26919081610569e-05	0.00103955541688186	59307	Q6IA17	2187.261207	1662.247809	1458.373501	1237.150651	1443.159301	1668.922704	1475.526723	2752.091817	2208.747378	1848.124021	1441.737191	1640.65221	1158.799847	1020.589224	843.387185	949.4666919	881.8891878	1054.209906	791.4357493	1365.311313	865.9836487	959.8413392	802.7498727	856.1549517	TRUE
IL-10 Ra	10.0010692214766	8.48892708796499	8.34320108984574	9.13747646767283e-05	0.00111680267938224	3587	Q13651	651.8032997	705.893624	5395.6157	418.676442	1074.982823	1076.7204	651.5470506	1059.048672	1709.80852	889.4207474	400.2127381	291.8223166	376.2979385	521.9035649	287.3558744	362.9240023	303.967546	462.4374741	289.0854615	338.0128656	320.3301828	342.7114917	262.9791617	364.4580565	TRUE
GASP-1	10.4670876616309	12.083452861855	12.0689981062796	9.8260472323579e-05	0.00113775283743092	124857	Q8TEU8	1349.079578	986.9709951	847.3112736	2005.746093	963.183125	1910.876887	1000.667558	5214.207681	1317.838803	1118.736732	2862.776906	2388.901464	6291.167847	9324.031256	3227.009543	4690.380229	4029.918992	7333.406543	3036.816927	5537.308065	2655.273562	6345.935538	2655.306112	5903.187212	TRUE
ICAM-1	16.9343339171695	16.6533771610796	16.7170310152992	9.80367843995782e-05	0.00113775283743092	3383	P05362	129312.3435	105621.8346	127990.717	120301.7177	129713.1467	142520.9404	137903.3386	118347.8864	135583.2094	110342.2841	115142.6961	106887.7831	95288.42705	99091.12447	102835.8464	107249.2736	93105.05331	109361.2699	100656.4085	107672.1627	96961.25041	110693.2141	112048.6329	112044.2254	TRUE
TNF RII	16.3733749292096	15.9526372933244	15.9374716975455	0.000106660680751478	0.00120335127001667	7133	P20333	80190.23719	98980.16055	65726.80114	85053.84847	74314.78879	72404.77218	102426.0682	100798.8158	86998.72903	90654.78932	62350.43092	79041.74668	62599.9326	69339.22202	57887.68727	57976.04225	68931.91794	52670.87622	63659.68831	71590.96251	58122.24228	68621.13674	55473.71547	61447.56702	TRUE
CTLA4	11.9933813466995	10.978391478692	10.8822791488794	0.000126430361290482	0.0013907339741953	1493	P16410	5825.31476	4458.197978	3467.757436	3399.834327	4191.508071	2114.869169	2336.880289	6788.448941	5871.504124	5008.823194	2122.480441	4006.255043	1629.29001	1321.423377	1923.969809	2434.933687	2269.450772	1885.182475	1502.524258	2183.342114	1883.808682	2168.958288	1702.18646	1573.565425	TRUE
IL-1 RII	13.8159873459892	12.2328749802887	12.5974803633046	0.000140739232807227	0.00151037225451659	7850	P27930	19642.05634	24356.08738	16259.84658	10738.34661	12035.36601	14440.85904	20342.8637	18113.04482	10440.54745	6964.919499	8677.467265	3173.994157	9128.240016	5531.870048	4431.605337	1627.678258	3824.152557	3918.017866	9209.205014	7223.456691	6011.363195	9821.766624	6594.164728	3248.282136	TRUE
uPAR	13.4812185585197	13.4498502655869	12.3485165933711	0.00025789548622147	0.00270176223660588	5329	Q03405	14634.0719	9486.602811	10891.24155	10807.67608	15919.68911	9094.181066	16631.64775	8248.44326	11175.54455	10533.25256	18384.21321	11980.63665	16624.69063	14889.35571	10146.89522	6403.96957	8296.037166	10073.85009	9279.065627	5704.18131	2792.595492	5511.653565	6202.141871	7077.872597	TRUE
Cadherin-13	12.3645030398475	11.1797945674416	13.8496623865925	0.000326050525279771	0.00333633095635114	1012	P55290	11922.63838	5803.688932	4434.382968	4038.436802	4007.861391	5414.259968	1164.888627	15210.41154	8947.920481	3891.11526	2907.024624	2019.990035	533.6983747	2648.410849	2337.785752	5582.127119	1392.77751	2176.545555	5896.01874	15661.60049	7081.35237	12287.093	21923.90852	23460.4776	TRUE
DPPIV	14.420566985856	13.3810795477829	14.7076151741136	0.000383424382793952	0.00383424382793952	1803	P27487	26230.66049	24996.70059	21436.77467	16941.46024	11112.99463	24875.41701	21303.11945	36090.0012	21579.92128	23536.46247	22959.67633	4742.112645	5831.676125	6019.304425	13585.52155	16408.02118	13981.20533	12052.51853	12459.68627	30809.3202	27941.35953	29152.90141	20504.00017	26646.15906	TRUE
CD23	13.4046753392693	12.2685429316699	12.8745623260013	0.000421461344093346	0.00412095536446827	2208	P06734	8534.882818	8931.988354	10771.9691	6946.994011	14567.2505	16760.04309	9828.524519	11156.78358	13203.15157	11145.131	4047.918841	9717.998234	5578.29904	3137.288279	5187.626836	5324.1784	5768.548986	7407.101916	2128.738922	12824.99578	5776.970877	6403.472486	6051.45721	8314.065463	TRUE
BMPR-II	13.7719215828912	13.1249603376267	12.6675258776033	0.000441870451783985	0.00422658693010768	659	Q13873	19151.68735	9641.843713	11422.59819	14039.21895	14786.84671	13114.46623	13556.362	15085.15523	16531.16285	14763.92293	5445.738008	12890.92227	5553.709627	5705.786018	7648.381633	14797.05517	9489.667985	10086.62244	15017.86444	5646.297131	6632.321714	9221.509343	7469.364353	4515.101689	TRUE
CD27	13.5710580204357	12.7046655835452	12.6474423649361	0.00052007656198304	0.00486880185686251	970	P32970	14410.02427	11304.19304	12958.87891	13749.19722	8352.19991	9351.464851	7732.643705	18742.18101	13158.53718	16474.00795	5019.182601	9107.116319	3667.425152	5624.149836	7607.92317	8847.785894	10880.2738	6492.585231	5863.565216	6659.578965	5019.14519	10842.0088	6254.403419	4792.626679	TRUE
ANGPTL3	13.3042645158838	12.5369168384422	12.326939492092	0.000585180593919104	0.00536415544425845	27329	Q9Y5C1	10670.5615	11416.70444	11899.08522	7301.984796	11779.46342	8293.50915	7152.041015	8197.137999	11771.45938	15700.5835	3847.985925	7315.554046	5461.500681	6387.795055	8048.38602	6806.907207	5863.254078	8289.651259	3529.62032	7011.401154	5576.14156	2576.112224	5177.578978	6858.150844	TRUE
IL-12p70	10.1694580413051	11.2955518964818	10.6736929963423	0.000604633235852097	0.00542935966887598	3592	P29459 & P29460	932.6967054	1435.438838	1168.688761	1245.869226	1343.288103	907.1136374	759.9955234	1589.097663	1704.672515	831.5317534	1547.963906	4065.335979	4404.985864	1784.074573	1824.038386	1756.411994	1808.925052	5936.015243	2345.28671	1893.871326	1717.443779	1878.848307	1518.262072	1249.369088	TRUE
PAI-1	14.1316110520473	14.6285317210431	14.7245931891296	0.000681737665659204	0.005999291457801	5054	P05121	17779.68189	22162.80033	14462.92528	17931.29499	21816.82843	16295.73446	15425.55376	18162.36729	17726.16708	19223.5738	33926.52292	30611.87214	32687.40309	26018.31461	16236.6648	16996.78833	30632.74062	21817.48909	26335.3197	26872.11196	23888.01331	30678.04702	27917.19485	26452.04961	TRUE
DNAM-1	13.7353967881171	13.0535867830854	13.0235021583279	0.000701559934117167	0.00605267394140301	10666	Q15762	16385.89398	12186.98037	11258.87445	12821.63761	12165.15803	14421.03312	11303.84768	19098.00435	16394.23672	12431.31407	7180.940797	16030.26302	7111.479207	6253.185775	8304.625323	12263.92922	10732.17144	5594.537129	7406.675967	9360.835504	7355.7101	9791.81486	8995.053916	6595.593907	TRUE
Eotaxin	13.0200224617007	12.1435354659602	12.62650663682	0.000754872222772105	0.0063873803465332	6356	P51671	5217.567893	10356.65388	12788.70317	8710.583367	6897.807708	8043.715538	7111.85406	7425.179748	10337.8614	8566.141839	2282.493934	6653.64197	5988.886256	4256.045258	5322.515048	4831.715213	4258.939034	6009.082885	3112.084604	7958.134163	5467.471784	8408.712309	4672.144114	5910.042422	TRUE
IL-1 F6	10.9155798169603	9.93585823056144	9.62389602939857	0.000914501656949889	0.00754321263691764	27179	Q9UHA7	1244.462235	2347.944981	1153.025278	1640.055035	1476.431355	4853.941711	1377.302194	2197.670674	1467.190855	4088.301167	659.2351401	1537.76303	743.2943949	1265.750334	817.0961981	572.1672026	1427.844697	910.8470333	1416.827394	908.9231121	1190.343142	567.4106324	811.0155536	610.1373035	TRUE
P-Cadherin	16.4242299845507	15.7797562142092	15.7727013599522	0.000925757914530802	0.00754321263691764	1001	P22223	110254.1418	107228.1819	85169.77212	57870.18907	125000.796	63273.29362	79158.31178	91434.09562	65174.49188	127217.7624	48913.0272	64858.11581	68448.66566	55086.60296	71705.09212	39622.26503	52929.7321	67396.99674	46549.96073	58108.51988	53653.02588	67784.39177	40151.46916	64800.2138	TRUE
Follistatin-like 1	13.813295685665	12.3302540106355	12.6047316657854	0.000943272032028823	0.00754617625623058	11167	Q12841	11639.48961	12736.15542	13254.87984	12724.36878	16624.45511	19691.40092	18325.7092	16242.2206	16888.45649	9280.031684	9081.158782	5807.930633	9920.745428	1334.6058	5752.092245	2634.576445	8923.321595	3191.502088	8431.411432	3261.885311	11054.71053	8941.98611	9318.619596	3117.475838	TRUE
CD6	14.0320236541707	13.1574460935944	13.1866783959609	0.000985707183202191	0.0077448421537315	923	P30203	18710.49795	16951.80151	17324.46718	17068.32063	14517.95875	9221.382247	13454.87578	24949.78159	21939.03801	18806.75177	8252.179223	14776.93075	5682.879495	7527.779262	10081.70453	12344.38996	10355.80122	10475.13709	6293.488845	11112.67616	10927.83823	14914.68413	8430.943487	4611.390847	TRUE
ANGPTL4	16.0356731216371	15.3996605080194	15.2197277344686	0.00105767820998019	0.0081645335507243	51129	Q9BY76	76396.65714	73705.52795	35834.15555	58334.02835	74877.79615	99862.63345	104025.4359	61116.28296	51649.97666	64744.39556	62121.42539	28992.93049	58218.42296	55940.17843	41561.29189	35858.28283	30547.3364	49068.52064	40213.45174	39017.83655	35260.67738	41913.41331	33321.70625	42099.95333	TRUE
RGM-B	13.2099143295531	12.6330984935346	12.2171052704619	0.0010813942549298	0.00820368055463987	285704	Q6NW40	8494.51791	6500.883412	7597.840226	6740.614943	12224.50998	8697.659508	11979.53886	13181.42121	10447.39973	11743.20457	4372.606935	9164.558789	4346.340077	5400.014782	7734.000154	6432.878117	5558.841126	4916.512042	13152.32694	5531.23901	4747.859528	5782.787656	4874.600348	3301.5168	TRUE
IL-4	9.72945569821429	10.5018539789169	10.1876302959197	0.00117413496649352	0.00875626076707032	3565	P05112	822.7422203	1021.588858	1129.838617	734.9082751	1033.840786	726.3234121	582.6307502	949.7438891	1133.470597	584.1501346	1067.80667	1957.926409	2851.434557	1353.150447	1204.356446	1162.594497	1383.341228	1066.787574	1689.100255	1400.965504	1208.06009	1260.693889	1088.714321	924.6773719	TRUE
Leptin R	9.39104130740365	8.87793754385516	8.51754802807727	0.00137189873968027	0.0100605907576553	3953	P48357	585.2321319	701.5351192	770.3565356	621.9209135	634.3529133	701.5899906	562.2274922	693.6141862	763.8736944	703.1923521	1157.159454	349.5081234	539.4859682	494.691181	370.9566002	632.7496123	384.2444854	340.4187996	333.8371255	402.8954693	315.8767344	355.0563538	306.0477092	471.3928252	TRUE
B7-H1	13.8693522580307	13.2083311146589	13.0238886894904	0.00167237752977044	0.0120170123128384	29126	Q9NZQ7	19074.82856	11995.89792	12207.81674	16694.67066	15309.1936	11063.1536	11115.64377	19632.28752	18189.31905	17961.8305	7853.895237	16204.43968	5910.413527	6072.905873	7951.13961	14522.74076	11164.86749	10530.11209	9817.494926	8942.600475	6514.099796	13226.17079	8073.425606	6439.116402	TRUE
IL-17E	13.1038354861802	12.2603214943232	12.0791667099385	0.00169330628044541	0.0120170123128384	64806	Q9H293	11949.04586	5804.01047	9848.632017	10629.32829	6951.394449	7918.077203	7288.578401	13126.96964	11492.15256	6355.06027	3950.191694	5952.403644	4316.129076	4266.09793	5690.909646	6923.001015	7979.369772	4876.295426	2475.751679	2122.362601	3687.586732	4736.959468	4455.41663	9171.679531	TRUE
IL-1 F10	12.591605021172	11.8153563344504	11.6272203898212	0.00179132194961165	0.0125108199655417	84639	Q8WWZ1	9277.968286	5487.787322	6852.090101	4519.889398	5539.604359	3064.43703	3700.285331	10206.12343	9383.391573	8446.146759	3554.504292	6565.517369	2676.707552	2849.061699	2814.519334	5311.286098	4131.441835	3091.583166	3010.398141	2892.12081	3320.788039	4064.744031	3111.702562	2603.320175	TRUE
IL-6R	15.817735048692	15.5614444046915	15.5973416521676	0.00199903824611179	0.0137433879420185	3570	P08887	58418.17115	61571.96591	62327.6046	53864.87695	62638.46932	51700.33825	61135.71609	46361.81214	70719.73709	52699.17017	53247.13764	47703.05639	41758.9625	48243.17319	48382.41357	51309.62909	47831.53912	48947.34918	48608.80118	57613.94249	45182.5938	48768.63922	45884.00779	51403.62479	TRUE
IL-29	10.2435287764662	10.8201665023562	10.7927535044617	0.00213180932883443	0.0144307093028792	282618	Q8IU54	1083.776872	836.8268193	1303.717238	1153.608014	1150.098245	1088.366165	1169.347437	1608.890876	1519.686512	1392.835023	1441.032489	1706.069518	2823.126252	1229.481448	1228.301948	1994.903216	2088.730962	2034.820371	2310.73882	1965.485467	1850.849916	1252.521498	1945.009312	1976.604653	TRUE
CD84	11.2547170118552	9.8324360408847	10.6940463219731	0.00267889718181642	0.0178593145454428	8832	Q9UIB8	1370.242905	1648.511456	1642.760551	2241.204604	1823.351663	2430.790376	2195.556472	10906.33342	4208.214527	2033.201146	2644.183566	722.3852966	1202.814644	711.7052667	597.9167613	791.6471186	1046.573504	475.8413578	1116.95353	1238.394364	954.4977028	2472.690209	1578.304631	2696.076137	TRUE
Prostasin	11.8172374077835	11.1416842020273	10.874915919062	0.00284016227985342	0.0186518119870971	5652	Q16651	6051.089593	3169.185515	2709.066803	2884.135833	2985.492447	2800.397786	2058.262634	6004.410517	5141.301951	4690.856857	2131.037431	3809.929398	2033.610136	1527.26384	1768.414803	2957.699414	3279.258731	2332.624592	1514.149403	1801.866404	1744.267298	2782.3507	1780.057874	1496.297159	TRUE
TIMP-1	16.2349939379019	15.9970440642652	15.8585204991848	0.00304711283471078	0.0197166124598933	7076	P01033	70946.63432	86508.35505	90887.81036	81343.26078	71443.38053	79430.02733	67148.29837	75026.65087	70908.38611	80990.30752	53319.56146	81270.86383	62334.95289	53984.32419	74341.93648	76303.07183	76574.98481	57869.43968	59719.70141	68937.2543	51556.01294	63972.78607	55597.57201	58563.98887	TRUE
MMP-2	9.49305099420846	9.06733892950663	8.67344197199107	0.00323238501401866	0.0206123102343219	4313	P08253	944.4157129	449.6576873	703.4676998	532.5963395	1251.925446	1172.493356	654.9013069	518.8971023	797.2181411	587.9848422	709.6598894	653.0256795	548.7404298	526.7811728	512.2789155	523.6252365	514.9611492	496.412136	393.8797203	437.3667212	404.8631569	285.8838659	573.5534352	385.8808557	TRUE
Syndecan-1	12.1685191173738	13.2780737187585	12.4777366446767	0.00328704945267803	0.0206614537025476	6382	P18827	2093.412079	4736.043507	6052.333858	3441.473684	4055.013816	13149.89784	6779.568275	3052.340411	5490.780647	3408.168578	15326.47485	8021.971771	12096.68495	11293.82691	9318.202161	5054.62497	12209.49689	9841.04715	9896.515204	10785.51066	4822.497891	6454.720266	3001.421829	5985.948987	TRUE
CXCL14	15.6484187349567	15.7911041612723	16.020171447276	0.00379747511599045	0.023533648606138	9547	O95715	56430.30009	50213.6093	53052.58967	53101.73053	49724.42528	37590.71731	56561.67265	52629.38349	53900.97042	53358.37058	49676.53769	56472.08657	55113.2529	66206.5254	43850.34843	60231.75303	58598.03302	63914.02696	59823.92951	66252.42587	67597.42186	79266.44727	55586.51866	65695.71418	TRUE
ALCAM	15.4148509879091	15.3059319513873	15.1359510477432	0.00401180176295157	0.0245165663291485	214	Q13740	44968.91167	43997.88893	50515.59829	42760.60414	44472.61709	39184.27401	39894.92724	46662.92068	43869.26334	41606.15867	41829.85477	40587.54127	42936.28387	43534.58218	43987.4029	38652.20543	39877.32077	38682.21023	35279.88528	41003.52125	29040.14886	32523.07997	38828.47544	40239.58716	TRUE
IL-9	10.3072818839581	11.3257042216053	11.097590707475	0.00422660592515866	0.025475432973559	3578	P15248	1440.826245	800.69823	1334.874491	1225.732838	1376.373856	1111.37463	1194.185721	1470.42569	1399.072732	1491.600116	1943.896652	1652.32318	2950.786657	1877.360831	1765.379277	2359.626746	2299.871613	13677.87082	2065.41737	2035.453776	2146.87073	2307.153186	2289.614223	2183.938085	TRUE
PARC	14.4076245067554	14.6649520325717	14.6238047627445	0.00459501773418706	0.0271536584914869	6362	P55774	18128.26023	19935.02518	19816.99076	21240.24166	19708.09056	23364.37377	23657.36947	25544.84187	25018.99647	22190.24452	28673.65111	22466.59734	24185.27698	26396.86492	25038.63991	24976.44143	22628.0319	33753.36523	27411.55235	24435.93392	25651.93798	25481.85837	24657.74985	26037.52628	TRUE
PECAM-1	11.5115153880795	12.3342544984138	12.6502647875922	0.00462846451559436	0.0271536584914869	5175	P16284	3656.793985	2748.260821	4636.597616	4000.421806	4354.862618	1105.85044	1277.74866	2957.662021	3578.878211	3690.983692	6265.133323	7045.721453	6483.828494	7775.686676	2530.943451	4471.903079	4687.232702	6120.522467	3606.723741	7907.447251	4535.42816	4224.11689	10712.95781	6759.080235	TRUE
ADAMTS13	13.3178826578031	12.4215777868904	12.5306898460297	0.00536843597274925	0.0302834849744829	11093	Q76LX8	12279.31405	11522.61184	7455.669034	12209.34118	9999.247511	7935.038827	7102.015433	11452.85801	13235.29296	11192.74397	3936.470001	5922.699993	5413.240369	5561.100463	4826.187333	5327.538192	4821.664408	3323.097743	15542.82247	3811.207075	6017.783998	12745.82281	7915.901788	3131.745416	TRUE
LYVE-1	15.6108604256119	15.6120136211684	15.3280036144782	0.00525007886788108	0.0302834849744829	10894	Q9Y5Y7	56962.92011	52170.00131	53047.65459	50261.49627	54466.55689	40720.18503	43976.99163	53486.63405	47871.11745	49760.70732	50154.08578	57303.09592	56548.39022	52508.06769	50072.96017	49087.2361	45232.7388	46636.51295	44791.92501	46610.58997	38383.53139	33328.71465	45288.76383	43596.59133	TRUE
PDGF-BB	17.4650592467675	17.0471171151897	17.4229775919586	0.00531231486595539	0.0302834849744829	5155	P01127	170648.2829	198350.1798	183533.4305	210815.8456	142508.7335	143432.1389	153477.7477	226740.976	245230.5937	164532.5064	155315.9362	186827.9438	138295.7256	119119.8448	89754.39973	136950.0545	134712.9135	132012.9032	146594.8226	196134.6505	164175.7961	168426.6248	156762.3747	197090.5932	TRUE
IL-1 R5	10.6779331994989	9.76444353082461	9.65531039464875	0.00549624568436528	0.0306120012800092	8809	Q13478	1400.020015	1297.361149	9124.906399	932.7021422	1272.559732	1696.665076	1191.781963	1965.099534	1323.630106	1336.596466	1143.283254	880.0721193	972.0637611	1105.097407	761.6314407	858.7642141	668.2512789	881.4609699	676.7274612	742.2116535	895.4612359	854.4003614	666.0398619	895.8606885	TRUE
TSP-1	17.242923459167	17.3300828840568	17.4039834727463	0.00565593740925798	0.0311076557509189	7057	P07996	146449.9737	158806.6645	155744.4218	138091.1506	143526.6308	160866.9973	167352.6007	163444.6767	157672.9947	161825.6323	148572.3931	175592.5944	157102.2925	170195.6923	159252.6215	171190.4781	164550.9679	181467.9962	157618.4797	172595.9646	179610.9561	176432.8944	168956.5604	169775.392	TRUE
IL-1 RI	10.4121399525714	10.2051929400786	9.65450566226781	0.00692835089358289	0.037635486335512	3554	P14778	1458.555822	1267.880551	1471.857576	1931.657037	1296.217759	931.2713926	1110.347158	1314.784613	1467.861544	1610.153063	2535.69007	1015.837122	1619.658329	1172.123631	731.6103485	846.2749677	1096.538286	1356.011494	981.127787	974.1966824	711.0641193	826.0488107	809.7751998	729.1903235	TRUE
BTC	10.3414999237008	10.9774075473471	10.9740601458126	0.00768656124148047	0.0412449627591635	685	P35070	1099.084455	787.7858461	1340.006274	1062.543938	1549.755501	1057.469082	1459.005658	2016.70754	1348.659942	1673.120705	1882.770939	1272.833846	2912.833564	1701.36601	1755.355639	2056.877207	1628.97389	1752.975319	4474.751004	1881.178302	1989.056947	2802.333078	1840.88789	1701.71605	TRUE
Mer	11.0115370075124	10.4117676139127	10.314502575585	0.0083950953113458	0.044504119722797	10461	Q12866	2592.76469	2131.86136	1527.419368	1395.110199	1664.245037	3632.182242	1240.489456	3156.529291	1933.37176	2595.439733	1265.04691	2061.661649	1358.722844	1129.813242	1178.136023	1278.505618	2283.22803	1282.707711	908.40734	1122.780707	1199.568142	1801.217305	1182.536156	1162.633608	TRUE
Lipocalin-2	16.0209023576007	16.1911213105861	16.0390683314954	0.00858319879770032	0.0449596127498588	3934	P80188	67575.80103	68499.76094	63759.31342	59123.16818	70525.68742	57374.55912	71124.72321	73413.1428	66289.39988	69114.53554	71734.2579	77793.0867	72990.63117	83653.98399	70079.80164	76567.14502	75408.35565	73804.50793	72195.02242	77258.12156	60910.04269	59687.6927	69041.67892	71374.28419	TRUE
CD30	10.6987655416793	10.1707607857324	10.3611052890001	0.00946339597763806	0.0489869909430676	943	P28908	1229.900339	1379.755741	1921.835417	1993.095185	1508.316832	1632.334695	1456.208758	1876.84632	2296.430757	1591.89022	987.8146525	1343.139026	1272.694711	2390.689183	892.2433591	1011.685556	870.7915006	921.654871	1218.301722	1263.231396	1314.452815	1368.550219	1164.849356	1481.160231	TRUE
